# Supplementary material for: New Caledonian crows infer the weight of objects from observing their movements in a breeze
Source: Proc Biol Sci. 2019 Jan 9;286(1894):20182332. doi: 10.1098/rspb.2018.2332 (PMC6367178; doi:10.1098/rspb.2018.2332)
Supplement: Supplementary Dataset [file rspb20182332supp2.xlsx]

## Sheet: DATASET
Condition	Rewarded Object	Year Tested	Bird	Test number	Trial number	Bird touched the incorrect object FIRST (1 = yes, 0 = no)	Bird touched the incorrect object AT ANY POINT IN TRIAL (1 = yes, 0 = no)	Bird dropped the incorrect object into the tube FIRST (1 = yes, 0 = no)	Bird dropped the incorrect object into the tube AT ANY POINT IN TRIAL (1 = yes, 0 = no)
Experimental	Heavy	2017	Annie	1	1	1	1	1	1
Experimental	Heavy	2017	Annie	1	2	1	1	1	1
Experimental	Heavy	2017	Annie	1	3	1	1	0	0
Experimental	Heavy	2017	Annie	1	4	0	1	0	0
Experimental	Heavy	2017	Annie	1	5	0	1	0	0
Experimental	Heavy	2017	Annie	2	1	0	0	0	0
Experimental	Heavy	2017	Annie	2	2	0	0	0	0
Experimental	Heavy	2017	Annie	2	3	0	0	0	0
Experimental	Heavy	2017	Annie	2	4	0	0	0	0
Experimental	Heavy	2017	Annie	2	5	0	0	0	0
Experimental	Heavy	2017	Annie	3	1	0	1	0	0
Experimental	Heavy	2017	Annie	3	2	0	0	0	0
Experimental	Heavy	2017	Annie	3	3	0	0	0	0
Experimental	Heavy	2017	Annie	3	4	0	0	0	0
Experimental	Heavy	2017	Annie	3	5	0	0	0	0
Experimental	Heavy	2017	Annie	4	1	0	1	0	0
Experimental	Heavy	2017	Annie	4	2	0	0	0	0
Experimental	Heavy	2017	Annie	4	3	0	0	0	0
Experimental	Heavy	2017	Annie	4	4	0	0	0	0
Experimental	Heavy	2017	Annie	4	5	0	0	0	0
Experimental	Heavy	2017	Annie	5	1	1	1	0	0
Experimental	Heavy	2017	Annie	5	2	0	0	0	0
Experimental	Heavy	2017	Annie	5	3	0	0	0	0
Experimental	Heavy	2017	Annie	5	4	0	1	0	0
Experimental	Heavy	2017	Annie	5	5	0	1	0	0
Experimental	Heavy	2016	Black	1	1	0	0	0	0
Experimental	Heavy	2016	Black	1	2	0	0	0	0
Experimental	Heavy	2016	Black	1	3	0	0	0	0
Experimental	Heavy	2016	Black	1	4	0	0	0	0
Experimental	Heavy	2016	Black	1	5	0	0	0	0
Experimental	Heavy	2016	Black	2	1	0	0	0	0
Experimental	Heavy	2016	Black	2	2	1	1	0	0
Experimental	Heavy	2016	Black	2	3	0	0	0	0
Experimental	Heavy	2016	Black	2	4	0	0	0	0
Experimental	Heavy	2016	Black	2	5	0	0	0	0
Experimental	Heavy	2016	Black	3	1	0	0	0	0
Experimental	Heavy	2016	Black	3	2	1	1	0	0
Experimental	Heavy	2016	Black	3	3	0	0	0	0
Experimental	Heavy	2016	Black	3	4	0	0	0	0
Experimental	Heavy	2016	Black	3	5	0	0	0	0
Experimental	Heavy	2017	Bonnie	1	1	0	0	0	0
Experimental	Heavy	2017	Bonnie	1	2	0	1	0	0
Experimental	Heavy	2017	Bonnie	1	3	0	0	0	0
Experimental	Heavy	2017	Bonnie	1	4	0	0	0	0
Experimental	Heavy	2017	Bonnie	1	5	0	0	0	0
Experimental	Heavy	2017	Bonnie	2	1	0	0	0	0
Experimental	Heavy	2017	Bonnie	2	2	1	1	0	0
Experimental	Heavy	2017	Bonnie	2	3	0	0	0	0
Experimental	Heavy	2017	Bonnie	2	4	0	0	0	0
Experimental	Heavy	2017	Bonnie	2	5	0	0	0	0
Experimental	Heavy	2017	Bonnie	3	1	0	1	0	0
Experimental	Heavy	2017	Bonnie	3	2	0	1	0	1
Experimental	Heavy	2017	Bonnie	3	3	0	0	0	0
Experimental	Heavy	2017	Bonnie	3	4	0	1	0	0
Experimental	Heavy	2017	Bonnie	3	5	0	0	0	0
Experimental	Heavy	2017	Bonnie	4	1	0	1	0	0
Experimental	Heavy	2017	Bonnie	4	2	0	0	0	0
Experimental	Heavy	2017	Bonnie	4	3	0	0	0	0
Experimental	Heavy	2017	Bonnie	4	4	0	0	0	0
Experimental	Heavy	2017	Bonnie	4	5	0	0	0	0
Experimental	Heavy	2017	Bonnie	5	1	0	1	0	0
Experimental	Heavy	2017	Bonnie	5	2	0	0	0	0
Experimental	Heavy	2017	Bonnie	5	3	0	0	0	0
Experimental	Heavy	2017	Bonnie	5	4	0	0	0	0
Experimental	Heavy	2017	Bonnie	5	5	0	0	0	0
Experimental	Heavy	2017	David	1	1	0	0	0	0
Experimental	Heavy	2017	David	1	2	0	0	0	0
Experimental	Heavy	2017	David	1	3	0	0	0	0
Experimental	Heavy	2017	David	1	4	0	0	0	0
Experimental	Heavy	2017	David	1	5	0	0	0	0
Experimental	Heavy	2017	David	2	1	1	1	0	0
Experimental	Heavy	2017	David	2	2	0	1	0	1
Experimental	Heavy	2017	David	2	3	0	0	0	0
Experimental	Heavy	2017	David	2	4	0	0	0	0
Experimental	Heavy	2017	David	2	5	0	0	0	0
Experimental	Heavy	2017	David	3	1	0	1	0	0
Experimental	Heavy	2017	David	3	2	0	0	0	0
Experimental	Heavy	2017	David	3	3	0	0	0	0
Experimental	Heavy	2017	David	3	4	0	0	0	0
Experimental	Heavy	2017	David	3	5	0	0	0	0
Experimental	Heavy	2017	David	4	1	0	1	0	1
Experimental	Heavy	2017	David	4	2	0	0	0	0
Experimental	Heavy	2017	David	4	3	0	0	0	0
Experimental	Heavy	2017	David	4	4	0	0	0	0
Experimental	Heavy	2017	David	4	5	0	0	0	0
Experimental	Heavy	2017	David	5	1	0	1	0	1
Experimental	Heavy	2017	David	5	2	0	0	0	0
Experimental	Heavy	2017	David	5	3	0	0	0	0
Experimental	Heavy	2017	David	5	4	0	0	0	0
Experimental	Heavy	2017	David	5	5	0	0	0	0
Experimental	Light	2017	Elvis	1	1	0	1	0	1
Experimental	Light	2017	Elvis	1	2	0	1	0	0
Experimental	Light	2017	Elvis	1	3	0	0	0	0
Experimental	Light	2017	Elvis	1	4	0	0	0	0
Experimental	Light	2017	Elvis	1	5	0	0	0	0
Experimental	Light	2017	Elvis	2	1	1	1	1	1
Experimental	Light	2017	Elvis	2	2	0	1	0	1
Experimental	Light	2017	Elvis	2	3	0	1	0	0
Experimental	Light	2017	Elvis	2	4	0	1	0	1
Experimental	Light	2017	Elvis	2	5	0	1	0	0
Experimental	Light	2017	Elvis	3	1	1	1	0	0
Experimental	Light	2017	Elvis	3	2	1	1	0	0
Experimental	Light	2017	Elvis	3	3	0	0	0	0
Experimental	Light	2017	Elvis	3	4	0	0	0	0
Experimental	Light	2017	Elvis	3	5	0	1	0	0
Experimental	Light	2017	Elvis	4	1	0	1	0	0
Experimental	Light	2017	Elvis	4	2	0	0	0	0
Experimental	Light	2017	Elvis	4	3	0	0	0	0
Experimental	Light	2017	Elvis	4	4	0	0	0	0
Experimental	Light	2017	Elvis	4	5	0	0	0	0
Experimental	Light	2017	Elvis	5	1	0	1	0	1
Experimental	Light	2017	Elvis	5	2	0	0	0	0
Experimental	Light	2017	Elvis	5	3	0	0	0	0
Experimental	Light	2017	Elvis	5	4	0	0	0	0
Experimental	Light	2017	Elvis	5	5	0	0	0	0
Experimental	Light	2017	Freddie	1	1	0	1	0	0
Experimental	Light	2017	Freddie	1	2	1	1	0	0
Experimental	Light	2017	Freddie	1	3	1	1	0	0
Experimental	Light	2017	Freddie	1	4	1	1	1	1
Experimental	Light	2017	Freddie	1	5	1	1	0	0
Experimental	Light	2017	Freddie	2	1	0	0	0	0
Experimental	Light	2017	Freddie	2	2	0	0	0	0
Experimental	Light	2017	Freddie	2	3	0	0	0	0
Experimental	Light	2017	Freddie	2	4	0	0	0	0
Experimental	Light	2017	Freddie	2	5	0	0	0	0
Experimental	Light	2017	Freddie	3	1	0	0	0	0
Experimental	Light	2017	Freddie	3	2	0	1	0	1
Experimental	Light	2017	Freddie	3	3	0	0	0	0
Experimental	Light	2017	Freddie	3	4	0	0	0	0
Experimental	Light	2017	Freddie	3	5	0	0	0	0
Experimental	Light	2017	Freddie	4	1	0	1	0	0
Experimental	Light	2017	Freddie	4	2	0	1	0	0
Experimental	Light	2017	Freddie	4	3	0	1	0	0
Experimental	Light	2017	Freddie	4	4	0	0	0	0
Experimental	Light	2017	Freddie	4	5	0	0	0	0
Experimental	Light	2017	Freddie	5	1	1	1	0	0
Experimental	Light	2017	Freddie	5	2	0	1	0	0
Experimental	Light	2017	Freddie	5	3	0	1	0	0
Experimental	Light	2017	Freddie	5	4	0	0	0	0
Experimental	Light	2017	Freddie	5	5	0	0	0	0
Experimental	Light	2017	Janis	1	1	0	1	0	1
Experimental	Light	2017	Janis	1	2	0	1	0	1
Experimental	Light	2017	Janis	1	3	0	0	0	0
Experimental	Light	2017	Janis	1	4	0	1	0	1
Experimental	Light	2017	Janis	1	5	0	1	0	1
Experimental	Light	2017	Janis	2	1	0	1	0	0
Experimental	Light	2017	Janis	2	2	0	1	0	0
Experimental	Light	2017	Janis	2	3	0	0	0	0
Experimental	Light	2017	Janis	2	4	0	1	0	0
Experimental	Light	2017	Janis	2	5	0	1	0	0
Experimental	Light	2017	Janis	3	1	0	1	0	0
Experimental	Light	2017	Janis	3	2	0	0	0	0
Experimental	Light	2017	Janis	3	3	0	0	0	0
Experimental	Light	2017	Janis	3	4	0	0	0	0
Experimental	Light	2017	Janis	3	5	0	0	0	0
Experimental	Light	2017	Janis	4	1	1	1	0	0
Experimental	Light	2017	Janis	4	2	0	1	0	0
Experimental	Light	2017	Janis	4	3	0	0	0	0
Experimental	Light	2017	Janis	4	4	0	1	0	0
Experimental	Light	2017	Janis	4	5	0	0	0	0
Experimental	Light	2017	Janis	5	1	0	1	0	0
Experimental	Light	2017	Janis	5	2	0	0	0	0
Experimental	Light	2017	Janis	5	3	0	0	0	0
Experimental	Light	2017	Janis	5	4	0	1	0	0
Experimental	Light	2017	Janis	5	5	0	0	0	0
Experimental	Heavy	2016	Nero	1	1	0	1	0	0
Experimental	Heavy	2016	Nero	1	2	0	0	0	0
Experimental	Heavy	2016	Nero	1	3	0	0	0	0
Experimental	Heavy	2016	Nero	1	4	0	0	0	0
Experimental	Heavy	2016	Nero	1	5	0	0	0	0
Experimental	Heavy	2016	Nero	2	1	1	1	0	0
Experimental	Heavy	2016	Nero	2	2	1	1	0	0
Experimental	Heavy	2016	Nero	2	3	0	1	0	1
Experimental	Heavy	2016	Nero	2	4	0	0	0	0
Experimental	Heavy	2016	Nero	2	5	0	0	0	0
Experimental	Heavy	2016	Nero	3	1	0	0	0	0
Experimental	Heavy	2016	Nero	3	2	0	0	0	0
Experimental	Heavy	2016	Nero	3	3	0	0	0	0
Experimental	Heavy	2016	Nero	3	4	0	0	0	0
Experimental	Heavy	2016	Nero	3	5	0	0	0	0
Experimental	Light	2016	Noir	1	1	0	0	0	0
Experimental	Light	2016	Noir	1	2	0	1	0	0
Experimental	Light	2016	Noir	1	3	0	1	0	0
Experimental	Light	2016	Noir	1	4	0	1	0	1
Experimental	Light	2016	Noir	1	5	0	1	0	1
Experimental	Light	2016	Noir	2	1	0	1	0	1
Experimental	Light	2016	Noir	2	2	0	0	0	0
Experimental	Light	2016	Noir	2	3	0	0	0	0
Experimental	Light	2016	Noir	2	4	0	0	0	0
Experimental	Light	2016	Noir	2	5	0	1	0	1
Experimental	Light	2016	Noir	3	1	0	0	0	0
Experimental	Light	2016	Noir	3	2	0	0	0	0
Experimental	Light	2016	Noir	3	3	0	0	0	0
Experimental	Light	2016	Noir	3	4	0	0	0	0
Experimental	Light	2016	Noir	3	5	0	0	0	0
Experimental	Heavy	2016	Preto	1	1	0	0	0	0
Experimental	Heavy	2016	Preto	1	2	0	0	0	0
Experimental	Heavy	2016	Preto	1	3	0	0	0	0
Experimental	Heavy	2016	Preto	1	4	0	0	0	0
Experimental	Heavy	2016	Preto	1	5	0	0	0	0
Experimental	Heavy	2016	Preto	2	1	1	1	0	0
Experimental	Heavy	2016	Preto	2	2	0	0	0	0
Experimental	Heavy	2016	Preto	2	3	0	0	0	0
Experimental	Heavy	2016	Preto	2	4	0	0	0	0
Experimental	Heavy	2016	Preto	2	5	0	0	0	0
Experimental	Heavy	2016	Preto	3	1	1	1	0	0
Experimental	Heavy	2016	Preto	3	2	0	0	0	0
Experimental	Heavy	2016	Preto	3	3	0	0	0	0
Experimental	Heavy	2016	Preto	3	4	0	0	0	0
Experimental	Heavy	2016	Preto	3	5	1	1	0	0
Experimental	Light	2016	Sort	1	1	0	1	0	0
Experimental	Light	2016	Sort	1	2	0	0	0	0
Experimental	Light	2016	Sort	1	3	0	0	0	0
Experimental	Light	2016	Sort	1	4	0	0	0	0
Experimental	Light	2016	Sort	1	5	0	0	0	0
Experimental	Light	2016	Sort	2	1	1	1	1	1
Experimental	Light	2016	Sort	2	2	0	1	0	1
Experimental	Light	2016	Sort	2	3	0	1	0	0
Experimental	Light	2016	Sort	2	4	0	0	0	0
Experimental	Light	2016	Sort	2	5	0	0	0	0
Experimental	Light	2016	Sort	3	1	1	1	1	1
Experimental	Light	2016	Sort	3	2	1	1	0	0
Experimental	Light	2016	Sort	3	3	0	0	0	0
Experimental	Light	2016	Sort	3	4	0	1	0	1
Experimental	Light	2016	Sort	3	5	0	0	0	0
Experimental	Light	2016	Svart	1	1	0	1	0	1
Experimental	Light	2016	Svart	1	2	0	1	0	1
Experimental	Light	2016	Svart	1	3	0	0	0	0
Experimental	Light	2016	Svart	1	4	0	0	0	0
Experimental	Light	2016	Svart	1	5	0	0	0	0
Experimental	Light	2016	Svart	2	1	1	1	0	0
Experimental	Light	2016	Svart	2	2	0	0	0	0
Experimental	Light	2016	Svart	2	3	0	0	0	0
Experimental	Light	2016	Svart	2	4	0	1	0	0
Experimental	Light	2016	Svart	2	5	0	0	0	0
Experimental	Light	2016	Svart	3	1	0	0	0	0
Experimental	Light	2016	Svart	3	2	0	0	0	0
Experimental	Light	2016	Svart	3	3	0	0	0	0
Experimental	Light	2016	Svart	3	4	0	0	0	0
Experimental	Light	2016	Svart	3	5	0	0	0	0
Control	Heavy	2017	Annie	1	1	0	1	0	0
Control	Heavy	2017	Annie	1	2	0	1	0	0
Control	Heavy	2017	Annie	1	3	0	0	0	0
Control	Heavy	2017	Annie	1	4	0	0	0	0
Control	Heavy	2017	Annie	1	5	0	0	0	0
Control	Heavy	2017	Annie	2	1	0	1	0	1
Control	Heavy	2017	Annie	2	2	0	1	0	1
Control	Heavy	2017	Annie	2	3	0	1	0	0
Control	Heavy	2017	Annie	2	4	0	1	0	0
Control	Heavy	2017	Annie	2	5	0	1	0	0
Control	Heavy	2017	Annie	3	1	0	1	0	0
Control	Heavy	2017	Annie	3	2	0	1	0	0
Control	Heavy	2017	Annie	3	3	0	0	0	0
Control	Heavy	2017	Annie	3	4	0	0	0	0
Control	Heavy	2017	Annie	3	5	0	1	0	0
Control	Heavy	2017	Annie	4	1	1	1	0	0
Control	Heavy	2017	Annie	4	2	0	1	0	0
Control	Heavy	2017	Annie	4	3	0	0	0	0
Control	Heavy	2017	Annie	4	4	0	0	0	0
Control	Heavy	2017	Annie	4	5	0	0	0	0
Control	Heavy	2017	Annie	5	1	1	1	0	0
Control	Heavy	2017	Annie	5	2	0	0	0	0
Control	Heavy	2017	Annie	5	3	0	0	0	0
Control	Heavy	2017	Annie	5	4	0	1	0	0
Control	Heavy	2017	Annie	5	5	0	0	0	0
Control	Heavy	2016	Black	1	1	1	1	0	0
Control	Heavy	2016	Black	1	2	0	1	0	1
Control	Heavy	2016	Black	1	3	1	1	0	0
Control	Heavy	2016	Black	1	4	0	1	0	0
Control	Heavy	2016	Black	1	5	0	0	0	0
Control	Heavy	2016	Black	2	1	1	1	0	0
Control	Heavy	2016	Black	2	2	0	1	1	1
Control	Heavy	2016	Black	2	3	0	0	0	0
Control	Heavy	2016	Black	2	4	0	1	0	0
Control	Heavy	2016	Black	2	5	0	0	0	0
Control	Heavy	2016	Black	3	1	0	0	0	0
Control	Heavy	2016	Black	3	2	0	1	0	1
Control	Heavy	2016	Black	3	3	0	0	0	0
Control	Heavy	2016	Black	3	4	0	0	0	0
Control	Heavy	2016	Black	3	5	0	0	0	0
Control	Heavy	2017	Bonnie	1	1	1	1	1	1
Control	Heavy	2017	Bonnie	1	2	1	1	0	0
Control	Heavy	2017	Bonnie	1	3	1	1	1	1
Control	Heavy	2017	Bonnie	1	4	0	1	0	0
Control	Heavy	2017	Bonnie	1	5	1	1	1	1
Control	Heavy	2017	Bonnie	2	1	0	1	0	1
Control	Heavy	2017	Bonnie	2	2	1	1	0	1
Control	Heavy	2017	Bonnie	2	3	0	1	0	0
Control	Heavy	2017	Bonnie	2	4	0	0	0	0
Control	Heavy	2017	Bonnie	2	5	0	0	0	0
Control	Heavy	2017	Bonnie	3	1	1	1	0	0
Control	Heavy	2017	Bonnie	3	2	0	1	0	0
Control	Heavy	2017	Bonnie	3	3	0	0	0	0
Control	Heavy	2017	Bonnie	3	4	0	0	0	0
Control	Heavy	2017	Bonnie	3	5	0	0	0	0
Control	Heavy	2017	Bonnie	4	1	1	1	0	0
Control	Heavy	2017	Bonnie	4	2	1	1	0	0
Control	Heavy	2017	Bonnie	4	3	0	0	0	0
Control	Heavy	2017	Bonnie	4	4	0	0	0	0
Control	Heavy	2017	Bonnie	4	5	0	0	0	0
Control	Heavy	2017	Bonnie	5	1	0	1	0	0
Control	Heavy	2017	Bonnie	5	2	0	0	0	0
Control	Heavy	2017	Bonnie	5	3	0	1	0	0
Control	Heavy	2017	Bonnie	5	4	0	1	0	1
Control	Heavy	2017	Bonnie	5	5	0	1	0	0
Control	Heavy	2017	David	1	1	0	1	0	1
Control	Heavy	2017	David	1	2	1	1	0	0
Control	Heavy	2017	David	1	3	0	1	0	0
Control	Heavy	2017	David	1	4	0	1	0	1
Control	Heavy	2017	David	1	5	0	0	0	0
Control	Heavy	2017	David	2	1	0	1	0	0
Control	Heavy	2017	David	2	2	0	0	0	0
Control	Heavy	2017	David	2	3	0	0	0	0
Control	Heavy	2017	David	2	4	0	0	0	0
Control	Heavy	2017	David	2	5	0	0	0	0
Control	Heavy	2017	David	3	1	0	0	0	0
Control	Heavy	2017	David	3	2	0	1	0	0
Control	Heavy	2017	David	3	3	0	1	0	0
Control	Heavy	2017	David	3	4	0	0	0	0
Control	Heavy	2017	David	3	5	0	0	0	0
Control	Heavy	2017	David	4	1	1	1	0	0
Control	Heavy	2017	David	4	2	0	1	0	0
Control	Heavy	2017	David	4	3	0	0	0	0
Control	Heavy	2017	David	4	4	0	0	0	0
Control	Heavy	2017	David	4	5	0	0	0	0
Control	Heavy	2017	David	5	1	1	1	1	1
Control	Heavy	2017	David	5	2	1	1	0	1
Control	Heavy	2017	David	5	3	1	1	0	1
Control	Heavy	2017	David	5	4	0	1	0	1
Control	Heavy	2017	David	5	5	1	1	0	1
Control	Light	2017	Elvis	1	1	1	1	1	1
Control	Light	2017	Elvis	1	2	0	1	0	1
Control	Light	2017	Elvis	1	3	0	1	0	1
Control	Light	2017	Elvis	1	4	0	1	0	1
Control	Light	2017	Elvis	1	5	0	1	0	1
Control	Light	2017	Elvis	2	1	0	1	0	0
Control	Light	2017	Elvis	2	2	0	1	0	1
Control	Light	2017	Elvis	2	3	0	1	0	0
Control	Light	2017	Elvis	2	4	0	1	0	0
Control	Light	2017	Elvis	2	5	0	1	0	0
Control	Light	2017	Elvis	3	1	0	1	0	1
Control	Light	2017	Elvis	3	2	1	1	0	0
Control	Light	2017	Elvis	3	3	0	1	0	0
Control	Light	2017	Elvis	3	4	0	0	0	0
Control	Light	2017	Elvis	3	5	0	0	0	0
Control	Light	2017	Elvis	4	1	0	1	0	0
Control	Light	2017	Elvis	4	2	0	0	0	0
Control	Light	2017	Elvis	4	3	0	0	0	0
Control	Light	2017	Elvis	4	4	0	0	0	0
Control	Light	2017	Elvis	4	5	0	0	0	0
Control	Light	2017	Elvis	5	1	1	1	0	0
Control	Light	2017	Elvis	5	2	0	0	0	0
Control	Light	2017	Elvis	5	3	0	0	0	0
Control	Light	2017	Elvis	5	4	0	0	0	0
Control	Light	2017	Elvis	5	5	0	0	0	0
Control	Light	2017	Freddie	1	1	1	1	1	1
Control	Light	2017	Freddie	1	2	1	1	0	0
Control	Light	2017	Freddie	1	3	0	1	0	1
Control	Light	2017	Freddie	1	4	1	1	1	1
Control	Light	2017	Freddie	1	5	1	1	0	0
Control	Light	2017	Freddie	2	1	1	1	1	1
Control	Light	2017	Freddie	2	2	0	1	0	0
Control	Light	2017	Freddie	2	3	0	1	0	0
Control	Light	2017	Freddie	2	4	0	1	0	1
Control	Light	2017	Freddie	2	5	0	0	0	0
Control	Light	2017	Freddie	3	1	1	1	1	1
Control	Light	2017	Freddie	3	2	1	1	1	1
Control	Light	2017	Freddie	3	3	1	1	0	0
Control	Light	2017	Freddie	3	4	0	1	0	0
Control	Light	2017	Freddie	3	5	0	0	0	0
Control	Light	2017	Freddie	4	1	0	1	0	0
Control	Light	2017	Freddie	4	2	0	1	0	0
Control	Light	2017	Freddie	4	3	0	1	0	0
Control	Light	2017	Freddie	4	4	0	1	0	0
Control	Light	2017	Freddie	4	5	0	0	0	0
Control	Light	2017	Freddie	5	1	1	1	0	0
Control	Light	2017	Freddie	5	2	0	1	0	0
Control	Light	2017	Freddie	5	3	0	0	0	0
Control	Light	2017	Freddie	5	4	0	0	0	0
Control	Light	2017	Freddie	5	5	0	1	0	0
Control	Light	2017	Janis	1	1	1	1	0	1
Control	Light	2017	Janis	1	2	0	1	0	1
Control	Light	2017	Janis	1	3	0	0	0	0
Control	Light	2017	Janis	1	4	0	1	0	0
Control	Light	2017	Janis	1	5	0	1	0	0
Control	Light	2017	Janis	2	1	0	1	0	0
Control	Light	2017	Janis	2	2	0	0	0	0
Control	Light	2017	Janis	2	3	0	0	0	0
Control	Light	2017	Janis	2	4	0	1	0	0
Control	Light	2017	Janis	2	5	0	0	0	0
Control	Light	2017	Janis	3	1	0	0	0	0
Control	Light	2017	Janis	3	2	0	1	0	0
Control	Light	2017	Janis	3	3	1	1	1	1
Control	Light	2017	Janis	3	4	0	1	0	1
Control	Light	2017	Janis	3	5	0	1	0	0
Control	Light	2017	Janis	4	1	1	1	0	0
Control	Light	2017	Janis	4	2	0	0	0	0
Control	Light	2017	Janis	4	3	0	1	0	0
Control	Light	2017	Janis	4	4	1	1	0	0
Control	Light	2017	Janis	4	5	0	1	0	0
Control	Light	2017	Janis	5	1	1	1	0	0
Control	Light	2017	Janis	5	2	1	1	0	0
Control	Light	2017	Janis	5	3	0	0	0	0
Control	Light	2017	Janis	5	4	0	0	0	0
Control	Light	2017	Janis	5	5	0	0	0	0
Control	Heavy	2016	Nero	1	1	0	1	0	1
Control	Heavy	2016	Nero	1	2	0	1	0	1
Control	Heavy	2016	Nero	1	3	0	0	0	0
Control	Heavy	2016	Nero	1	4	0	1	0	0
Control	Heavy	2016	Nero	1	5	0	0	0	0
Control	Heavy	2016	Nero	2	1	1	1	0	1
Control	Heavy	2016	Nero	2	2	1	1	0	1
Control	Heavy	2016	Nero	2	3	0	1	0	1
Control	Heavy	2016	Nero	2	4	0	0	0	0
Control	Heavy	2016	Nero	2	5	0	1	0	0
Control	Heavy	2016	Nero	3	1	0	1	0	0
Control	Heavy	2016	Nero	3	2	0	0	0	0
Control	Heavy	2016	Nero	3	3	0	0	0	0
Control	Heavy	2016	Nero	3	4	0	0	0	0
Control	Heavy	2016	Nero	3	5	0	0	0	0
Control	Light	2016	Noir	1	1	0	1	1	1
Control	Light	2016	Noir	1	2	0	1	0	1
Control	Light	2016	Noir	1	3	0	0	0	0
Control	Light	2016	Noir	1	4	1	1	1	1
Control	Light	2016	Noir	1	5	0	1	0	1
Control	Light	2016	Noir	2	1	1	1	1	1
Control	Light	2016	Noir	2	2	0	0	0	0
Control	Light	2016	Noir	2	3	1	1	1	1
Control	Light	2016	Noir	2	4	0	1	0	1
Control	Light	2016	Noir	2	5	1	1	0	1
Control	Light	2016	Noir	3	1	1	1	1	1
Control	Light	2016	Noir	3	2	1	1	1	1
Control	Light	2016	Noir	3	3	1	1	1	1
Control	Light	2016	Noir	3	4	1	1	1	1
Control	Light	2016	Noir	3	5	1	1	1	1
Control	Heavy	2016	Preto	1	1	0	1	0	1
Control	Heavy	2016	Preto	1	2	0	1	0	1
Control	Heavy	2016	Preto	1	3	0	0	0	0
Control	Heavy	2016	Preto	1	4	0	0	0	0
Control	Heavy	2016	Preto	1	5	0	0	0	0
Control	Heavy	2016	Preto	2	1	1	1	0	1
Control	Heavy	2016	Preto	2	2	1	1	0	1
Control	Heavy	2016	Preto	2	3	0	0	0	0
Control	Heavy	2016	Preto	2	4	0	0	0	0
Control	Heavy	2016	Preto	2	5	1	1	0	0
Control	Heavy	2016	Preto	3	1	1	1	0	0
Control	Heavy	2016	Preto	3	2	1	1	0	0
Control	Heavy	2016	Preto	3	3	0	0	0	0
Control	Heavy	2016	Preto	3	4	0	0	0	0
Control	Heavy	2016	Preto	3	5	0	0	0	0
Control	Light	2016	Sort	1	1	0	0	0	0
Control	Light	2016	Sort	1	2	0	0	0	0
Control	Light	2016	Sort	1	3	0	0	0	0
Control	Light	2016	Sort	1	4	0	0	0	0
Control	Light	2016	Sort	1	5	0	0	0	0
Control	Light	2016	Sort	2	1	0	0	0	0
Control	Light	2016	Sort	2	2	1	1	0	0
Control	Light	2016	Sort	2	3	0	0	0	0
Control	Light	2016	Sort	2	4	0	0	0	0
Control	Light	2016	Sort	2	5	0	0	0	0
Control	Light	2016	Sort	3	1	0	1	0	1
Control	Light	2016	Sort	3	2	0	1	0	1
Control	Light	2016	Sort	3	3	0	0	0	0
Control	Light	2016	Sort	3	4	0	0	0	0
Control	Light	2016	Sort	3	5	0	0	0	0
Control	Light	2016	Svart	1	1	1	1	0	0
Control	Light	2016	Svart	1	2	0	0	0	0
Control	Light	2016	Svart	1	3	0	0	0	0
Control	Light	2016	Svart	1	4	0	0	0	0
Control	Light	2016	Svart	1	5	0	0	0	0
Control	Light	2016	Svart	2	1	0	0	0	0
Control	Light	2016	Svart	2	2	0	0	0	0
Control	Light	2016	Svart	2	3	0	0	0	0
Control	Light	2016	Svart	2	4	0	0	0	0
Control	Light	2016	Svart	2	5	0	0	0	0
Control	Light	2016	Svart	3	1	1	1	1	1
Control	Light	2016	Svart	3	2	0	0	0	0
Control	Light	2016	Svart	3	3	0	0	0	0
Control	Light	2016	Svart	3	4	0	0	0	0
Control	Light	2016	Svart	3	5	0	0	0	0
